# Supplementary material for: Three Chemically Distinct Floral Ecotypes in Drakaea livida, an Orchid Pollinated by Sexual Deception of Thynnine Wasps
Source: Plants (Basel). 2022 Jan 19;11(3):260. doi: 10.3390/plants11030260 (PMC8840651; doi:10.3390/plants11030260)
Supplement: Supplementary file 1 [file plants-11-00260-s001.zip]

Archive with 1 entries (1 files):
- plants-1521991-SI.pdf
